# Supplementary material for: Long-Term Impact of Community Psychiatric Care on Quality of Life amongst People Living with Schizophrenia: A Systematic Review
Source: Healthcare (Basel). 2024 Sep 2;12(17):1750. doi: 10.3390/healthcare12171750 (PMC11394810; doi:10.3390/healthcare12171750)
Supplement: Supplementary file 1 [file healthcare-12-01750-s001.zip]

Archive with 1 entries (1 files):
- healthcare-3118766-supplementary.pdf
